# Supplementary material for: Experimental dataset investigating the effect of temperature in the presence or absence of catalysts on the pyrolysis of plantain and yam peels for bio-oil production
Source: Data Brief. 2020 Jun 3;31:105804. doi: 10.1016/j.dib.2020.105804 (PMC7300137; doi:10.1016/j.dib.2020.105804)
Supplement: Supplementary file 1 [file mmc1.xml]

<?xml version="1.0" encoding="utf-8" standalone="no"?>
<data>
  <datasets>
    <author>vincent.efeovbokhan@covenantuniversity.edu.ng;ghevej@gmail.com</author>
    <type>0</type>
    <dataset>
      <value>6</value>
      <reason>Other (please explain)</reason>
      <comments>I have submitted my raw data as a supplementary data file along with my manuscript</comments>
    </dataset>
  </datasets>
</data>
